# Supplementary material for: A Molecularly Imprinted Electrochemical Sensor Based on TiO2@Ti3C2Tx for Highly Sensitive and Selective Detection of Chlortetracycline
Source: Molecules. 2023 Nov 8;28(22):7475. doi: 10.3390/molecules28227475 (PMC10673498; doi:10.3390/molecules28227475)
Supplement: Supplementary file 1 [file molecules-28-07475-s001.zip]

Archive with 1 entries (1 files):
- molecules-2657327-supplementary.pdf
